# Supplementary material for: Effect of Processing Parameters on the Printability and Mechano-Biological Properties of Polycaprolactone–Bioactive Glass Composites for 3D-Printed Scaffold Fabrication
Source: Polymers (Basel). 2025 Jun 3;17(11):1554. doi: 10.3390/polym17111554 (PMC12158094; doi:10.3390/polym17111554)
Supplement: Supplementary file 1 [file polymers-17-01554-s001.zip]

Archive with 1 entries (1 files):
- polymers-3533452-supplementary.pdf
